# Supplementary material for: Two Novel PET Radiopharmaceuticals for Endothelial Vascular Cell Adhesion Molecule-1 (VCAM-1) Targeting
Source: Pharmaceutics. 2021 Jul 6;13(7):1025. doi: 10.3390/pharmaceutics13071025 (PMC8309178; doi:10.3390/pharmaceutics13071025)
Supplement: Supplementary file 1 [file pharmaceutics-13-01025-s001.zip]

Archive with 1 entries (1 files):
- pharmaceutics-1254252-supplementary.pdf
